# Supplementary material for: High-Performance Photochromic Diarylethene with a Boron–Nitrogen Heterocyclic Ethene Bridge
Source: Molecules. 2026 Mar 28;31(7):1115. doi: 10.3390/molecules31071115 (PMC13074988; doi:10.3390/molecules31071115)
Supplement: Supplementary file 1 [file molecules-31-01115-s001.zip]

Archive with 1 entries (1 files):
- molecules-4219531-supplementary.pdf
